# Supplementary material for: Cannot see the diversity for all the species: Evaluating inclusion criteria for local species lists when using abundant citizen science data
Source: Ecol Evol. 2020 Aug 22;10(18):10057–65. doi: 10.1002/ece3.6665 (PMC7520205; doi:10.1002/ece3.6665)
Supplement: Supplementary file 2 — Appendix S2 [file ECE3-10-10057-s002.csv]

	Overall Mean	Ågesta	Alhagen	Ålsjön	Alvik Ersnäsområdet	Angarn	Årike Fyris	Asköviken	Beijershamn	Bergsviken	Björken Backatjärnsområdet	Boglundsängen	Bottorp	Brånsjön	Breviks Kile	Broängarna	Dalbyviken	Detterns naturreservat	Draven	Erstadkärret	Erstavik	Fatburen Hedemore	Finjasjön	Fläcksjön	Flinesjön	Frövisjön	Fysingen	Galtabäck	Gammelstadsvikens naturreservat	Getterön I	Gnien	Gösjöområdet	Hammarsjön	Hasslarp	Hertsöfjärden	Hjälstaviken	Horborgasjön	Hovran	Hullsjön	Hults hamn	Idbyfjärden Örnsköldsvik	Inre Fjärden	Inre Kilsviken	Kalmar dämme	Kärven	Klarälvsdeltat	Krankesjön	Kvismaren	Kyrkbytjärn Vika
Acrocephalus arundinaceus	0.53	0.26	0.83	0.00	0.00	0.81	0.88	0.56	0.94	0.00	0.98	0.14	0.25	0.00	0.00	0.90	0.97	0.76	1.00	0.46	0.99	0.00	0.02	0.47	0.02	0.12	0.85	0.00	0.00	0.94	0.10	0.70	0.92	0.99	0.00	0.69	0.69	0.00	0.89	0.00	0.00	0.90	0.72	0.97	0.93	0.91	0.88	0.69	0.00
Acrocephalus dumetorum	0.23	0.00	1.00	0.01	0.18	0.00	0.52	0.00	0.43	0.00	0.84	0.00	0.00	0.00	0.00	0.64	0.00	0.02	0.00	0.00	0.00	0.00	0.00	0.00	0.00	0.00	0.12	0.00	0.00	0.76	0.54	0.00	0.00	0.00	1.00	0.00	0.65	0.74	0.00	0.00	0.07	0.59	0.72	0.01	0.00	0.45	0.00	0.35	0.91
Acrocephalus palustris	0.54	0.62	0.84	0.51	0.00	0.71	0.80	0.80	0.15	0.00	0.81	0.85	0.75	0.00	0.79	0.80	0.46	0.79	0.82	0.00	0.88	0.00	0.81	0.29	0.01	0.86	0.42	0.26	0.00	0.60	0.12	0.87	0.71	0.84	0.00	0.23	0.50	0.83	0.78	1.00	0.00	0.84	0.28	0.89	0.07	0.59	0.42	0.58	0.66
Acrocephalus schoenobaenus	0.63	0.81	0.79	0.75	0.81	0.73	0.86	0.66	0.30	0.69	0.80	0.76	0.68	0.87	0.00	0.64	0.86	0.83	0.66	0.04	0.40	0.70	0.57	0.40	0.79	0.21	0.75	0.09	0.91	0.71	0.47	0.87	0.77	0.84	0.82	0.76	0.69	0.85	0.76	0.00	0.57	0.73	0.81	0.77	0.40	0.72	0.83	0.66	0.85
Acrocephalus scirpaceus	0.54	0.64	0.86	0.50	0.00	0.49	0.72	0.39	0.69	0.00	0.60	0.53	0.76	0.00	0.58	0.55	0.83	0.81	0.29	0.32	0.79	0.05	0.64	0.24	0.66	0.30	0.71	0.04	0.05	0.61	0.17	0.77	0.77	0.77	0.00	0.64	0.57	0.36	0.73	0.08	0.00	0.83	0.77	0.90	0.57	0.82	0.81	0.58	0.63
Anas acuta	0.65	0.63	0.97	0.82	0.73	0.65	0.79	0.58	0.52	0.70	0.87	0.83	0.50	0.71	0.62	0.43	0.00	0.50	0.85	0.88	0.00	0.92	0.78	0.77	0.80	0.76	0.77	0.87	0.37	0.55	0.62	0.75	0.48	0.89	0.57	0.70	0.62	0.82	0.69	0.83	0.86	0.59	0.86	0.05	0.68	0.07	0.25	0.68	0.81
Anas clypeata	0.80	0.85	0.92	0.86	0.74	0.78	0.79	0.85	0.70	0.64	0.89	0.85	0.79	0.84	0.83	0.63	0.52	0.49	0.86	0.92	0.91	0.95	0.87	0.81	0.92	0.88	0.82	0.78	0.84	0.74	0.89	0.91	0.66	0.88	0.76	0.78	0.74	0.87	0.80	0.82	0.96	0.79	0.90	0.73	0.86	0.16	0.68	0.69	0.94
Anas crecca	0.73	0.77	0.76	0.75	0.71	0.71	0.73	0.71	0.63	0.76	0.80	0.77	0.67	0.77	0.80	0.80	0.80	0.69	0.52	0.88	0.73	0.77	0.88	0.68	0.74	0.71	0.80	0.70	0.72	0.62	0.72	0.78	0.64	0.73	0.73	0.67	0.62	0.78	0.79	0.60	0.81	0.65	0.78	0.56	0.83	0.57	0.53	0.61	0.76
Anas penelope	0.73	0.82	0.91	0.77	0.71	0.74	0.80	0.65	0.57	0.80	0.84	0.76	0.52	0.77	0.76	0.82	0.69	0.56	0.71	0.89	0.84	0.81	0.80	0.68	0.77	0.78	0.78	0.56	0.71	0.68	0.77	0.84	0.59	0.75	0.72	0.70	0.65	0.72	0.82	0.77	0.78	0.68	0.84	0.87	0.84	0.43	0.58	0.61	0.76
Anas platyrhynchos	0.58	0.61	0.70	0.71	0.75	0.63	0.73	0.43	0.61	0.84	0.41	0.63	0.38	0.79	0.64	0.37	0.70	0.52	0.43	0.57	0.72	0.74	0.31	0.58	0.71	0.59	0.65	0.54	0.75	0.46	0.59	0.64	0.41	0.49	0.85	0.59	0.59	0.75	0.55	0.70	0.71	0.70	0.51	0.55	0.84	0.69	0.51	0.48	0.63
Anas querquedula	0.74	0.83	0.96	0.69	0.78	0.76	0.67	0.80	0.73	0.45	0.91	0.72	0.93	0.75	0.85	0.77	0.62	0.52	0.75	0.89	0.91	0.93	0.82	0.67	0.78	0.72	0.79	0.85	0.83	0.74	0.84	0.91	0.61	0.94	0.90	0.62	0.65	0.85	0.66	0.12	0.96	0.75	0.88	0.87	0.77	0.46	0.59	0.65	0.84
Anas strepera	0.75	0.84	0.85	0.85	0.41	0.73	0.72	0.76	0.55	0.87	0.94	0.77	0.84	0.67	0.46	0.79	0.33	0.39	0.78	0.91	0.86	0.90	0.79	0.76	0.86	0.74	0.76	0.79	0.86	0.79	0.79	0.86	0.60	0.88	0.84	0.77	0.72	0.91	0.70	0.96	0.90	0.66	0.81	0.67	0.78	0.29	0.73	0.72	0.93
Anser anser	0.67	0.65	0.80	0.78	0.85	0.67	0.68	0.61	0.71	0.83	0.45	0.67	0.46	0.82	0.78	0.54	0.86	0.62	0.58	0.57	0.78	0.78	0.33	0.66	0.86	0.67	0.74	0.64	0.82	0.61	0.74	0.80	0.59	0.63	0.87	0.67	0.65	0.59	0.58	0.83	0.45	0.62	0.66	0.70	0.88	0.71	0.57	0.53	0.81
Anthus pratensis	0.47	0.48	0.58	0.54	0.68	0.62	0.65	0.44	0.55	0.45	0.45	0.65	0.43	0.61	0.78	0.62	0.60	0.58	0.32	0.24	0.56	0.35	0.17	0.53	0.44	0.31	0.40	0.52	0.26	0.45	0.48	0.41	0.42	0.03	0.33	0.65	0.38	0.61	0.63	0.14	0.32	0.54	0.44	0.46	0.59	0.45	0.17	0.40	0.39
Ardea cinerea	0.55	0.66	0.72	0.72	0.93	0.60	0.56	0.47	0.64	0.11	0.53	0.69	0.62	0.08	0.79	0.51	0.65	0.71	0.55	0.16	0.68	0.77	0.88	0.61	0.66	0.50	0.49	0.37	0.02	0.44	0.63	0.69	0.36	0.39	0.84	0.61	0.50	0.81	0.68	0.74	0.83	0.60	0.59	0.65	0.35	0.46	0.36	0.49	0.71
Asio flammeus	0.45	0.01	0.99	0.73	0.69	0.23	0.49	0.66	0.16	0.70	0.91	0.01	0.88	0.67	0.00	0.79	0.00	0.27	0.64	0.34	0.00	1.00	0.02	0.42	0.00	0.13	0.55	0.62	0.47	0.53	0.90	0.74	0.33	0.04	0.86	0.28	0.24	0.51	0.25	0.84	0.42	0.80	0.96	0.92	0.01	0.83	0.42	0.50	0.00
Asio otus	0.38	0.14	0.01	0.22	0.47	0.57	0.52	0.08	0.18	0.78	0.68	0.00	0.00	0.51	0.00	0.91	0.03	0.64	0.34	0.00	0.00	1.00	0.42	0.56	0.20	0.89	0.22	0.01	0.12	0.24	0.43	0.73	0.03	0.42	0.96	0.18	0.36	0.47	0.61	0.86	0.73	0.64	0.25	0.10	0.00	0.17	0.27	0.49	0.28
Aythya ferina	0.66	0.80	0.71	0.78	0.65	0.69	0.70	0.56	0.05	0.96	0.94	0.84	0.04	0.86	0.00	0.68	0.70	0.50	0.85	0.81	0.89	0.94	0.81	0.78	0.84	0.82	0.45	0.00	0.79	0.57	0.93	0.87	0.45	0.83	0.82	0.68	0.68	0.88	0.71	0.23	0.90	0.52	0.87	0.71	0.91	0.79	0.70	0.66	0.84
Aythya fuligula	0.61	0.66	0.45	0.74	0.64	0.62	0.62	0.39	0.32	0.75	0.85	0.75	0.44	0.76	0.35	0.40	0.69	0.57	0.66	0.68	0.73	0.85	0.50	0.64	0.49	0.67	0.58	0.12	0.74	0.53	0.65	0.75	0.42	0.70	0.69	0.62	0.61	0.77	0.66	0.85	0.65	0.39	0.62	0.50	0.84	0.48	0.63	0.54	0.81
Botaurus stellaris	0.43	0.82	0.01	0.01	0.00	0.85	0.00	0.76	0.01	0.00	0.18	0.00	0.01	0.00	0.00	0.74	0.96	0.94	0.86	0.00	0.00	0.18	0.93	0.81	0.94	0.96	0.83	0.00	0.96	0.00	0.09	0.72	0.86	0.01	0.00	0.78	0.43	0.00	0.00	0.72	0.00	0.00	0.83	0.96	0.91	0.87	0.87	0.71	0.97
Branta canadensis	0.56	0.67	0.66	0.72	0.78	0.64	0.62	0.32	0.68	0.78	0.34	0.62	0.32	0.79	0.66	0.45	0.77	0.47	0.50	0.57	0.69	0.68	0.58	0.64	0.72	0.63	0.66	0.35	0.75	0.33	0.71	0.67	0.24	0.14	0.83	0.59	0.55	0.70	0.32	0.75	0.62	0.60	0.46	0.59	0.84	0.63	0.06	0.40	0.77
Branta leucopsis	0.70	0.51	0.84	0.83	0.86	0.64	0.57	0.80	0.67	0.83	0.81	0.87	0.84	0.84	0.90	0.65	0.14	0.66	0.85	0.92	0.84	0.87	0.77	0.45	0.93	0.85	0.69	0.89	0.00	0.76	0.80	0.87	0.62	0.82	0.38	0.77	0.66	0.86	0.82	0.93	0.96	0.75	0.93	0.41	0.28	0.34	0.48	0.53	0.92
Bucephala clangula	0.55	0.65	0.66	0.60	0.51	0.62	0.72	0.31	0.33	0.77	0.49	0.61	0.12	0.77	0.48	0.40	0.72	0.38	0.44	0.45	0.75	0.74	0.38	0.63	0.68	0.61	0.57	0.27	0.77	0.36	0.66	0.58	0.26	0.49	0.81	0.50	0.50	0.72	0.52	0.85	0.79	0.58	0.49	0.33	0.83	0.73	0.52	0.44	0.69
Calidris alpina	0.48	0.79	0.00	0.01	0.81	0.55	0.00	0.77	0.87	0.80	0.88	0.74	0.32	0.11	0.73	0.35	0.00	0.32	0.14	0.91	0.00	0.07	0.03	0.00	0.30	0.25	0.86	0.89	0.00	0.67	0.92	0.06	0.58	0.12	0.33	0.74	0.56	0.46	0.71	0.55	0.89	0.81	0.82	0.00	0.03	0.00	0.05	0.63	0.98
Calidris pugnax	0.71	0.76	0.79	0.84	0.77	0.80	0.74	0.82	0.84	0.79	0.90	0.84	0.91	0.82	0.28	0.69	0.31	0.29	0.89	0.92	0.27	0.48	0.71	0.71	0.87	0.71	0.87	0.78	0.27	0.74	0.78	0.76	0.77	0.82	0.70	0.80	0.71	0.84	0.76	0.41	0.89	0.73	0.85	0.36	0.81	0.00	0.32	0.71	0.84
Carpodacus erythrinus	0.37	0.29	0.54	0.27	0.30	0.04	0.41	0.20	0.19	0.79	0.79	0.21	0.70	0.62	0.08	0.17	0.08	0.23	0.44	0.00	0.22	0.02	0.56	0.60	0.06	0.00	0.18	0.01	0.62	0.33	0.10	0.60	0.51	0.00	0.85	0.13	0.29	0.73	0.07	0.00	0.21	0.70	0.48	0.80	0.01	0.09	0.07	0.15	0.21
Charadrius dubius	0.60	0.68	0.84	0.70	0.61	0.77	0.82	0.75	0.77	0.72	0.84	0.80	0.78	0.30	0.66	0.81	0.00	0.39	0.14	0.86	0.90	0.77	0.56	0.00	0.68	0.46	0.84	0.57	0.00	0.49	0.87	0.68	0.13	0.79	0.82	0.37	0.53	0.14	0.84	0.41	0.84	0.63	0.75	0.82	0.09	0.37	0.19	0.49	0.02
Charadrius hiaticula	0.57	0.53	0.70	0.34	0.52	0.65	0.47	0.74	0.84	0.68	0.91	0.61	0.55	0.41	0.87	0.89	0.00	0.30	0.91	0.87	0.90	0.03	0.29	0.05	0.96	0.47	0.63	0.90	0.00	0.62	0.86	0.62	0.49	0.57	0.86	0.53	0.43	0.16	0.69	0.33	0.83	0.57	0.85	0.50	0.44	0.00	0.01	0.61	0.16
Chlidonias niger	0.54	0.00	0.00	1.00	0.00	0.63	0.33	0.90	0.66	0.00	0.98	0.27	0.25	0.00	0.00	0.63	0.02	0.69	0.94	0.25	0.00	0.95	0.95	0.91	0.62	0.94	0.88	0.34	0.38	0.82	0.91	0.00	0.94	0.97	0.00	0.83	0.75	0.08	0.96	0.99	0.00	0.97	0.11	0.00	0.84	0.00	0.95	0.86	0.00
Chroicocephalus ridibundus	0.62	0.70	0.64	0.69	0.71	0.63	0.77	0.54	0.62	0.80	0.55	0.72	0.38	0.72	0.76	0.64	0.64	0.51	0.52	0.55	0.68	0.77	0.35	0.67	0.68	0.60	0.71	0.59	0.77	0.58	0.67	0.54	0.39	0.34	0.77	0.65	0.49	0.76	0.61	0.86	0.74	0.71	0.57	0.57	0.87	0.86	0.67	0.53	0.74
Ciconia ciconia	0.24	0.87	0.00	0.00	0.00	0.00	0.98	0.00	0.91	0.00	0.99	0.99	0.00	0.00	0.00	0.00	0.00	0.00	1.00	0.00	0.00	0.00	0.31	0.75	0.00	0.00	0.00	0.00	0.00	0.85	0.00	0.00	0.73	1.00	0.00	0.15	0.90	0.00	0.94	0.00	0.00	0.00	0.00	0.75	0.93	0.00	0.34	0.92	0.00
Circus aeruginosus	0.70	0.71	0.81	0.77	0.53	0.86	0.66	0.75	0.55	0.42	0.73	0.28	0.79	0.66	0.38	0.82	0.83	0.87	0.78	0.45	0.54	0.87	0.87	0.69	0.88	0.75	0.76	0.20	0.87	0.57	0.75	0.74	0.81	0.81	0.52	0.78	0.64	0.78	0.78	0.68	0.59	0.58	0.78	0.81	0.81	0.77	0.75	0.73	0.89
Circus cyaneus	0.32	0.34	0.07	0.72	0.64	0.36	0.22	0.41	0.11	0.43	0.55	0.24	0.44	0.46	0.04	0.23	0.09	0.32	0.44	0.31	0.18	0.41	0.24	0.59	0.26	0.32	0.12	0.07	0.54	0.20	0.65	0.49	0.26	0.13	0.19	0.25	0.15	0.45	0.44	0.73	0.22	0.11	0.51	0.04	0.03	0.08	0.18	0.42	0.15
Circus pygargus	0.28	0.00	0.00	1.00	0.23	0.16	0.41	0.48	0.47	0.10	0.00	0.00	0.21	0.00	0.00	0.88	0.19	0.32	0.33	0.06	0.56	0.00	0.66	0.01	0.00	0.23	0.18	0.00	0.00	0.55	0.72	0.00	0.28	0.00	0.00	0.27	0.19	0.01	0.73	0.56	0.00	0.00	1.00	0.60	0.07	0.02	0.36	0.63	0.00
Crex crex	0.47	0.00	0.93	0.84	0.95	0.27	0.84	0.06	0.29	0.67	0.84	0.90	0.00	0.96	0.00	0.57	0.99	0.83	0.04	0.00	0.39	0.13	0.00	0.97	0.00	0.98	0.64	0.00	0.00	0.00	0.86	0.92	0.00	0.88	0.00	0.33	0.47	0.91	0.09	0.00	0.00	0.89	0.93	0.96	0.93	0.03	0.00	0.51	0.00
Cygnus cygnus	0.65	0.73	0.79	0.70	0.84	0.70	0.54	0.51	0.36	0.86	0.53	0.74	0.02	0.86	0.84	0.71	0.86	0.65	0.60	0.48	0.75	0.79	0.47	0.76	0.81	0.76	0.60	0.32	0.71	0.36	0.82	0.77	0.35	0.20	0.86	0.53	0.54	0.76	0.70	0.76	0.77	0.66	0.71	0.18	0.70	0.42	0.38	0.48	0.74
Cygnus olor	0.56	0.67	0.41	0.15	0.00	0.62	0.58	0.51	0.63	0.95	0.14	0.73	0.45	0.03	0.75	0.54	0.81	0.66	0.70	0.67	0.52	0.32	0.37	0.58	0.50	0.54	0.29	0.63	0.00	0.52	0.59	0.82	0.42	0.66	0.99	0.57	0.59	0.83	0.57	0.66	0.77	0.58	0.62	0.61	0.87	0.52	0.62	0.55	0.87
Emberiza schoeniclus	0.58	0.59	0.74	0.59	0.59	0.61	0.77	0.60	0.62	0.46	0.46	0.58	0.69	0.75	0.55	0.45	0.73	0.55	0.34	0.23	0.52	0.44	0.49	0.59	0.60	0.35	0.67	0.24	0.74	0.57	0.40	0.66	0.68	0.64	0.69	0.67	0.54	0.78	0.56	0.19	0.34	0.69	0.60	0.74	0.64	0.70	0.72	0.50	0.78
Fulica atra	0.55	0.64	0.74	0.77	0.63	0.64	0.67	0.55	0.14	0.88	0.85	0.64	0.08	0.84	0.00	0.36	0.72	0.58	0.53	0.71	0.67	0.87	0.40	0.63	0.37	0.65	0.66	0.48	0.84	0.53	0.45	0.65	0.51	0.62	0.85	0.63	0.61	0.82	0.41	0.00	0.03	0.77	0.47	0.53	0.83	0.72	0.61	0.52	0.84
Gallinago gallinago	0.58	0.72	0.72	0.51	0.62	0.66	0.76	0.71	0.62	0.36	0.63	0.59	0.81	0.77	0.68	0.67	0.85	0.68	0.43	0.31	0.58	0.42	0.77	0.67	0.72	0.37	0.69	0.22	0.42	0.24	0.65	0.70	0.63	0.46	0.56	0.58	0.46	0.72	0.65	0.02	0.29	0.63	0.72	0.73	0.71	0.68	0.41	0.57	0.34
Gallinula chloropus	0.34	0.63	0.80	0.58	0.00	0.53	0.62	0.19	0.56	0.00	0.00	0.86	0.03	0.00	0.00	0.06	0.68	0.19	0.07	0.74	0.76	0.72	0.27	0.09	0.12	0.32	0.30	0.00	0.00	0.41	0.87	0.00	0.37	0.44	0.90	0.56	0.22	0.03	0.03	0.00	0.00	0.73	0.00	0.42	0.71	0.79	0.26	0.16	0.64
Grus grus	0.60	0.65	0.69	0.76	0.84	0.71	0.47	0.64	0.34	0.53	0.59	0.40	0.23	0.82	0.48	0.63	0.44	0.79	0.68	0.42	0.79	0.77	0.68	0.60	0.78	0.71	0.65	0.09	0.75	0.62	0.76	0.62	0.55	0.14	0.26	0.70	0.69	0.69	0.75	0.72	0.49	0.38	0.72	0.33	0.76	0.59	0.41	0.62	0.79
Haematopus ostralegus	0.57	0.55	0.09	0.13	0.86	0.68	0.68	0.42	0.68	0.85	0.27	0.89	0.50	0.58	0.89	0.84	0.79	0.57	0.71	0.74	0.68	0.00	0.80	0.79	0.11	0.74	0.62	0.79	0.08	0.60	0.78	0.80	0.49	0.62	0.90	0.44	0.59	0.60	0.73	0.93	0.64	0.44	0.72	0.49	0.01	0.83	0.18	0.54	0.00
Haliaeetus albicilla	0.59	0.53	0.68	0.75	0.85	0.64	0.35	0.76	0.59	0.42	0.64	0.23	0.42	0.68	0.00	0.68	0.46	0.83	0.83	0.29	0.69	0.79	0.71	0.82	0.90	0.63	0.60	0.77	0.86	0.76	0.88	0.75	0.55	0.07	0.73	0.56	0.61	0.78	0.79	0.83	0.43	0.68	0.80	0.51	0.72	0.25	0.60	0.67	0.10
Hydrocoloeus minutus	0.68	0.77	0.92	0.90	0.72	0.40	0.49	0.83	0.69	0.64	0.96	0.96	0.49	0.85	0.25	0.82	0.01	0.35	0.89	0.93	0.79	0.97	0.88	0.84	0.85	0.80	0.70	0.84	0.86	0.77	0.69	0.02	0.51	0.75	0.73	0.84	0.58	0.82	0.73	0.95	0.91	0.52	0.64	0.00	0.95	0.14	0.82	0.78	0.04
Larus argentatus	0.41	0.32	0.32	0.23	0.72	0.50	0.54	0.17	0.46	0.78	0.29	0.51	0.28	0.33	0.42	0.30	0.30	0.24	0.34	0.36	0.41	0.45	0.17	0.57	0.56	0.28	0.43	0.48	0.69	0.43	0.53	0.21	0.25	0.20	0.83	0.43	0.36	0.58	0.32	0.54	0.66	0.53	0.17	0.30	0.49	0.63	0.30	0.29	0.36
Larus canus	0.48	0.49	0.53	0.59	0.60	0.49	0.57	0.19	0.40	0.67	0.36	0.71	0.42	0.59	0.73	0.56	0.42	0.35	0.26	0.16	0.67	0.70	0.16	0.59	0.63	0.35	0.55	0.56	0.49	0.42	0.59	0.44	0.23	0.34	0.73	0.50	0.34	0.72	0.50	0.77	0.61	0.57	0.39	0.34	0.81	0.78	0.35	0.34	0.27
Larus fuscus	0.33	0.26	0.18	0.25	0.70	0.46	0.53	0.01	0.28	0.64	0.22	0.02	0.41	0.07	0.63	0.32	0.07	0.43	0.06	0.04	0.55	0.05	0.21	0.18	0.00	0.26	0.24	0.58	0.65	0.56	0.09	0.54	0.10	0.17	0.55	0.15	0.19	0.25	0.58	0.77	0.34	0.16	0.00	0.30	0.04	0.23	0.20	0.35	0.50
Larus marinus	0.43	0.32	0.40	0.28	0.59	0.60	0.49	0.21	0.43	0.76	0.69	0.00	0.42	0.05	0.46	0.38	0.03	0.36	0.74	0.87	0.38	0.92	0.30	0.50	0.05	0.53	0.30	0.51	0.60	0.48	0.15	0.62	0.15	0.05	0.85	0.41	0.50	0.29	0.52	0.64	0.66	0.57	0.44	0.15	0.33	0.56	0.46	0.52	0.52
Limosa limosa	0.54	0.96	0.00	0.00	0.86	0.77	0.49	0.79	0.40	0.00	0.76	0.87	0.96	0.68	0.59	0.00	0.00	0.67	0.64	0.94	0.00	0.00	0.02	0.29	0.00	0.13	0.92	0.66	0.00	0.85	0.87	0.98	0.88	0.89	0.00	0.76	0.75	1.00	0.22	0.73	0.67	0.96	0.97	0.96	0.00	0.99	0.08	0.70	0.99
Locustella fluviatilis	0.39	0.31	0.00	0.67	0.00	0.44	0.64	0.00	0.01	0.00	0.85	0.00	0.76	0.00	0.00	0.00	0.00	0.77	0.98	0.00	0.96	0.00	0.88	0.93	0.00	0.72	0.18	0.00	0.00	0.00	0.37	0.88	0.73	0.00	0.00	0.59	0.34	0.73	0.00	0.00	0.00	0.81	0.96	0.95	0.40	0.86	0.56	0.43	0.00
Locustella luscinioides	0.19	0.00	1.00	0.00	0.00	0.00	0.00	0.01	0.00	0.00	0.00	0.00	0.00	0.00	0.00	0.00	0.99	0.67	0.00	0.00	0.00	0.00	0.00	0.00	0.89	0.00	0.82	0.00	0.00	0.00	0.00	0.00	0.77	0.00	0.00	0.79	0.01	0.00	0.96	0.00	0.00	0.00	1.00	0.00	0.00	0.81	0.86	0.65	0.00
Locustella naevia	0.52	0.06	0.01	0.74	0.00	0.33	0.80	0.55	0.29	0.98	0.87	0.73	0.91	0.89	0.86	0.74	0.87	0.50	0.01	0.02	0.01	0.12	0.55	0.91	0.95	0.64	0.47	0.08	0.00	0.54	0.69	0.85	0.68	0.88	0.00	0.52	0.44	0.86	0.84	0.00	0.91	0.80	0.77	0.91	0.56	0.33	0.74	0.43	0.35
Luscinia luscinia	0.65	0.83	0.86	0.91	0.00	0.80	0.90	0.72	0.70	0.98	0.24	0.71	0.63	0.06	0.86	0.79	0.90	0.74	0.07	0.00	0.84	0.37	0.87	0.79	0.49	0.58	0.82	0.00	0.00	0.81	0.92	0.91	0.72	0.84	1.00	0.69	0.65	0.97	0.00	0.01	0.75	0.95	0.00	0.88	0.78	0.91	0.80	0.76	0.03
Mergus merganser	0.50	0.58	0.58	0.25	0.55	0.47	0.73	0.34	0.32	0.63	0.55	0.22	0.31	0.48	0.26	0.50	0.39	0.49	0.68	0.18	0.67	0.63	0.56	0.74	0.61	0.28	0.57	0.25	0.66	0.23	0.72	0.53	0.25	0.02	0.83	0.39	0.47	0.70	0.59	0.86	0.77	0.67	0.50	0.43	0.62	0.76	0.64	0.37	0.68
Motacilla flava	0.65	0.70	0.28	0.66	0.64	0.77	0.79	0.79	0.84	0.65	0.81	0.65	0.69	0.72	0.81	0.83	0.75	0.77	0.68	0.59	0.66	0.78	0.51	0.73	0.54	0.51	0.77	0.54	0.23	0.48	0.55	0.76	0.78	0.77	0.50	0.75	0.70	0.60	0.84	0.82	0.77	0.58	0.59	0.39	0.61	0.56	0.08	0.65	0.75
Numenius arquata	0.64	0.53	0.15	0.67	0.71	0.52	0.77	0.65	0.54	0.83	0.77	0.82	0.79	0.79	0.92	0.78	0.28	0.72	0.75	0.62	0.27	0.60	0.61	0.58	0.61	0.81	0.64	0.89	0.56	0.65	0.85	0.56	0.70	0.43	0.70	0.59	0.54	0.71	0.77	0.87	0.66	0.53	0.78	0.20	0.31	0.15	0.30	0.57	0.26
Pandion haliaetus	0.64	0.74	0.54	0.58	0.64	0.78	0.51	0.78	0.30	0.52	0.74	0.18	0.37	0.40	0.40	0.79	0.66	0.82	0.73	0.31	0.61	0.71	0.84	0.68	0.80	0.13	0.64	0.37	0.76	0.35	0.69	0.70	0.67	0.21	0.88	0.76	0.67	0.82	0.81	0.78	0.73	0.80	0.71	0.74	0.34	0.54	0.72	0.67	0.66
Panurus biarmicus	0.24	0.07	0.00	0.95	0.00	0.12	0.03	0.52	0.25	0.00	0.00	0.00	0.89	0.00	0.00	0.59	0.27	0.72	0.00	0.00	0.12	0.00	0.12	0.00	0.00	0.00	0.33	0.00	0.00	0.72	0.00	0.00	0.23	0.36	0.00	0.46	0.12	0.00	0.00	0.00	0.00	0.40	0.75	0.80	0.07	0.61	0.41	0.47	0.01
Phalacrocorax carbo	0.46	0.51	0.48	0.01	0.72	0.52	0.60	0.53	0.54	0.00	0.45	0.09	0.36	0.00	0.35	0.56	0.63	0.52	0.78	0.30	0.48	0.70	0.29	0.84	0.77	0.09	0.37	0.46	0.00	0.39	0.87	0.45	0.44	0.31	0.90	0.52	0.52	0.71	0.58	0.68	0.61	0.64	0.37	0.23	0.09	0.64	0.58	0.50	0.07
Podiceps auritus	0.50	0.82	0.87	0.77	0.51	0.75	0.69	0.68	0.15	0.82	0.89	0.93	0.23	0.76	0.00	0.68	0.42	0.00	0.10	0.24	0.88	0.89	0.69	0.74	0.96	0.93	0.49	0.81	0.51	0.42	0.15	0.00	0.00	0.03	0.61	0.40	0.47	0.87	0.89	0.81	0.65	0.09	0.06	0.94	0.78	0.00	0.56	0.69	0.89
Podiceps cristatus	0.60	0.71	0.49	0.71	0.73	0.65	0.70	0.56	0.17	0.89	0.71	0.60	0.15	0.60	0.26	0.57	0.79	0.58	0.57	0.19	0.73	0.85	0.57	0.79	0.75	0.77	0.69	0.50	0.87	0.48	0.67	0.63	0.61	0.41	0.85	0.66	0.64	0.84	0.62	0.82	0.83	0.73	0.58	0.63	0.86	0.51	0.76	0.50	0.88
Podiceps grisegena	0.44	0.00	0.00	0.79	0.77	0.76	0.71	0.35	0.40	0.87	0.86	0.89	0.41	0.87	0.00	0.41	0.61	0.19	0.99	0.00	0.00	0.96	0.52	0.26	0.00	0.91	0.34	0.78	0.85	0.39	0.68	0.00	0.43	0.86	0.52	0.45	0.72	0.49	0.00	0.96	0.79	0.00	0.00	0.70	0.91	0.00	0.61	0.78	0.00
Podiceps nigricollis	0.19	0.99	0.00	0.00	0.00	0.00	0.00	0.95	0.00	0.00	0.00	0.00	0.00	0.00	0.00	0.00	0.00	0.03	0.83	0.00	0.00	0.00	0.91	0.00	0.00	0.00	0.00	0.97	0.00	0.96	0.00	0.00	0.00	0.97	0.00	0.87	0.72	0.00	0.92	0.00	0.00	0.00	0.00	0.00	0.00	0.00	0.94	0.00	0.00
Porzana porzana	0.53	0.84	0.95	0.67	0.95	0.66	0.70	0.86	0.64	0.84	0.57	0.00	0.00	0.89	0.00	0.03	0.98	0.51	0.84	0.00	0.00	1.00	0.00	0.88	0.89	0.85	0.55	0.00	0.00	0.05	0.92	0.81	0.82	0.99	0.00	0.55	0.42	0.11	0.86	0.00	0.00	0.82	0.93	0.00	0.72	0.48	0.78	0.57	0.01
Rallus aquaticus	0.51	0.70	0.70	0.73	0.63	0.55	0.52	0.49	0.41	0.00	0.78	0.00	0.84	0.82	0.00	0.69	0.86	0.62	0.70	0.00	0.40	0.03	0.77	0.54	0.68	0.86	0.40	0.00	0.93	0.30	0.70	0.74	0.53	0.32	0.00	0.62	0.24	0.05	0.38	0.00	0.00	0.78	0.79	0.71	0.80	0.72	0.65	0.53	0.83
Recurvirostra avosetta	0.23	0.00	0.00	0.00	0.00	0.00	0.00	0.00	0.86	0.00	0.00	0.00	0.85	0.00	0.00	0.00	0.00	0.00	0.00	0.98	0.99	0.00	0.94	0.00	0.00	0.00	0.00	0.91	0.00	0.82	0.00	0.00	0.21	0.83	0.00	0.00	0.77	0.00	0.19	0.01	0.00	0.00	0.77	0.00	0.00	0.00	0.33	0.00	0.00
Remiz pendulinus	0.13	0.00	0.00	0.00	0.00	0.00	0.00	0.00	0.04	0.00	0.00	0.01	0.00	0.00	0.00	0.00	0.00	0.53	0.02	0.00	0.00	0.00	0.00	0.00	0.00	0.00	0.92	0.00	0.00	0.76	0.00	0.00	0.68	0.35	0.00	0.00	0.10	0.00	0.00	0.00	0.00	0.92	0.00	0.91	0.00	0.90	0.54	0.51	0.00
Saxicola rubetra	0.53	0.65	0.53	0.64	0.72	0.68	0.69	0.39	0.19	0.72	0.59	0.66	0.37	0.70	0.75	0.68	0.57	0.73	0.52	0.30	0.73	0.60	0.41	0.68	0.49	0.52	0.41	0.35	0.27	0.26	0.46	0.75	0.46	0.22	0.57	0.65	0.49	0.66	0.73	0.38	0.03	0.72	0.71	0.45	0.69	0.31	0.65	0.53	0.75
Sterna hirundo	0.65	0.61	0.56	0.77	0.45	0.71	0.78	0.48	0.41	0.71	0.70	0.81	0.63	0.60	0.81	0.58	0.50	0.64	0.74	0.64	0.71	0.80	0.75	0.72	0.84	0.39	0.71	0.72	0.62	0.66	0.68	0.26	0.58	0.47	0.85	0.73	0.66	0.83	0.73	0.86	0.83	0.52	0.71	0.68	0.87	0.77	0.80	0.66	0.85
Sternula albifrons	0.20	0.00	0.00	0.00	0.00	0.00	0.00	0.00	0.67	0.00	0.99	0.00	0.45	0.00	0.00	0.99	0.00	0.00	0.01	0.01	0.00	0.00	0.53	0.00	0.00	0.00	0.00	0.83	0.01	0.57	0.00	0.00	0.53	0.01	0.94	0.51	0.86	0.00	0.00	0.00	0.00	0.00	0.00	0.00	0.00	0.00	0.50	0.00	0.00
Sylvia communis	0.62	0.58	0.77	0.64	0.87	0.65	0.80	0.53	0.47	0.95	0.55	0.71	0.53	0.75	0.76	0.70	0.79	0.72	0.67	0.03	0.73	0.61	0.66	0.61	0.31	0.41	0.67	0.51	0.83	0.69	0.14	0.70	0.56	0.71	0.96	0.59	0.58	0.63	0.82	0.01	0.00	0.85	0.64	0.63	0.52	0.52	0.71	0.62	0.70
Tachybaptus ruficollis	0.31	0.60	0.89	0.00	0.00	0.37	0.45	0.65	0.06	0.00	0.99	0.85	0.58	0.00	0.00	0.51	0.09	0.09	0.07	0.00	0.70	0.00	0.52	0.00	0.06	0.69	0.32	0.07	0.00	0.24	0.00	0.81	0.42	0.71	0.66	0.17	0.14	0.64	0.02	0.00	0.00	0.01	0.00	0.49	0.19	0.39	0.30	0.34	0.04
Tadorna tadorna	0.62	0.44	0.89	0.95	0.94	0.06	0.94	0.66	0.74	0.96	0.96	0.99	0.58	0.00	0.88	0.93	0.00	0.49	0.62	0.81	0.03	0.00	0.68	0.98	0.91	0.71	0.44	0.80	0.00	0.65	0.12	1.00	0.30	0.63	0.94	0.65	0.67	0.93	0.86	0.95	0.49	0.91	0.90	0.16	0.98	0.09	0.44	0.78	0.00
Tringa stagnatilis	0.26	0.48	0.00	0.00	0.93	0.81	0.00	0.66	0.99	0.00	0.98	0.00	0.98	0.00	0.00	0.01	0.00	0.00	0.00	0.94	0.00	0.94	0.00	0.09	0.00	0.00	0.00	0.00	0.00	0.00	0.00	0.00	0.00	0.98	0.00	0.17	0.76	0.00	0.38	0.00	0.00	0.00	0.00	0.00	0.95	0.01	0.00	0.53	0.00
Tringa totanus	0.70	0.79	0.82	0.87	0.71	0.80	0.59	0.86	0.82	0.62	0.80	0.86	0.76	0.56	0.90	0.72	0.13	0.42	0.79	0.94	0.79	0.34	0.78	0.50	0.72	0.41	0.82	0.89	0.21	0.70	0.88	0.82	0.67	0.75	0.80	0.71	0.78	0.42	0.77	0.73	0.85	0.67	0.87	0.55	0.79	0.13	0.28	0.56	0.47
Vanellus vanellus	0.64	0.67	0.72	0.81	0.82	0.67	0.70	0.59	0.71	0.75	0.57	0.68	0.56	0.79	0.86	0.53	0.76	0.56	0.44	0.59	0.80	0.74	0.35	0.56	0.75	0.59	0.72	0.69	0.34	0.56	0.67	0.72	0.53	0.47	0.79	0.59	0.61	0.78	0.57	0.56	0.69	0.64	0.59	0.57	0.85	0.66	0.32	0.54	0.71
[truncated: 59 more columns]
